# Supplementary material for: BcXyl, a β-xylosidase Isolated from Brunfelsia Calycina Flowers with Anthocyanin-β-glycosidase Activity
Source: Int J Mol Sci. 2019 Mar 21;20(6):1423. doi: 10.3390/ijms20061423 (PMC6470699; doi:10.3390/ijms20061423)
Supplement: Supplementary file 1 [file ijms-20-01423-s001.zip]

Archive with 4 entries (3 files):
- Supplementary Files/
- Supplementary Files/Figure S1.tif
- Supplementary Files/Figure S2.jpg
- Supplementary Files/Supplementary-β-xylosidase in Brunfelsia-ijms.docx
